# Supplementary material for: Dynamics and ligand-induced conformational changes in human prolyl oligopeptidase analyzed by hydrogen/deuterium exchange mass spectrometry
Source: Sci Rep. 2017 May 26;7:2456. doi: 10.1038/s41598-017-02550-1 (PMC5446394; doi:10.1038/s41598-017-02550-1)
Supplement: Supplementary file 2 — Table S1 [file 41598_2017_2550_MOESM2_ESM.xls]

## Sheet: Sheet1
		Table S1. Deuterium uptake values and statistical analysis on the free and inhibitor-bound human PREP (related to Figures 2, 4, 5). Deuterium uptake is given as absolute values for each indentified peptide (left) as a function of H/D exchange time (right; 10 sec - 10,000 sec) and for the experimental complete deuteration control (as indicated). Deuterium uptake differences between the free and in…
				Free state										Inhibitor-bound state										Free state vs Inhibitor-bound state
				10 sec		30 sec		100 sec		1,000 sec		10,000 sec		10 sec		30 sec		100 sec		1,000 sec		10,000 sec		10 sec				30 sec				100 sec				1,000 sec				10,000 sec
Start	End	Sequence	Complete deuteration uptake	Uptake	Uptake SD	Uptake	Uptake SD	Uptake	Uptake SD	Uptake	Uptake SD	Uptake	Uptake SD	Uptake	Uptake SD	Uptake	Uptake SD	Uptake	Uptake SD	Uptake	Uptake SD	Uptake	Uptake SD	ΔD uptake	SD	1-p	Statistically significant	ΔD uptake	SD	1-p	Statistically significant	ΔD uptake	SD	1-p	Statistically significant	ΔD uptake	SD	1-p	Statistically significant	ΔD uptake	SD	1-p	Statistically significant
2	9	LSLQYPDV	3.53112	3.42647	0.0598352	3.5769	0.0517047	3.64898	0.0290958	3.55749	0.0380678	3.55479	0.0573429	3.4513	0.006243	3.58929	0.015317	3.59659	0.013575	3.57326	0.033704	3.59516	0.015441	-0.024832	0.0660782	0.485839	NS	-0.012395	0.0670217	0.289122	NS	0.052392	0.0426708	0.95248	NS	-0.015764	0.0717718	0.380264	NS	-0.040366	0.0727839	0.695665	NS
2	14	LSLQYPDVYRDET	6.41991	5.56168	0.0644774	5.77067	0.0282655	5.93456	0.128238	6.2015	0.0525047	6.4528	0.0744289	5.55667	0.004534	5.79653	0.004691	5.7818	0.026431	6.17346	0.057507	6.46157	0.033193	0.005009	0.0690114	0.100293	NS	-0.025855	0.0329565	0.806902	NS	0.152766	0.154669	0.886613	NS	0.028043	0.110012	0.433403	NS	-0.008775	0.107622	0.13887	NS
2	30	LSLQYPDVYRDETAVQDYHGHKICDPYAW	13.7529	8.83609	0.0689831	9.49554	0.103429	9.9742	0.153066	11.5249	0.225806	12.8819	0.25172	8.88457	0.069139	9.51277	0.032292	9.79406	0.019195	11.7859	0.053193	13.0836	0.05544	-0.048487	0.138122	0.561661	NS	-0.017226	0.135721	0.203322	NS	0.18014	0.172261	0.886834	NS	-0.260927	0.278999	0.876777	NS	-0.201714	0.30716	0.753252	NS
2	41	LSLQYPDVYRDETAVQDYHGHKICDPYAWLEDPDSEQTKA	19.3506	10.6594	0.148703	11.4109	0.141116	12.3053	0.116437	14.8671	0.0586249	17.2365	0.225453	10.7371	0.012949	11.4386	0.019563	12.0992	0.00939	14.7916	0.038937	17.1439	0.01541	-0.077705	0.161652	0.581785	NS	-0.02778	0.160679	0.247461	NS	0.206076	0.125827	0.962178	NS	0.075551	0.0975619	0.863501	NS	0.092635	0.240863	0.483105	NS
10	31	YRDETAVQDYHGHKICDPYAWL	8.25159	2.85351	0.0847563	3.37366	0.0353564	3.84068	0.0784546	5.0511	0.059054	6.29906	0.116917	2.88617	0.022414	3.39944	0.018987	3.67149	0.004764	5.00785	0.066334	6.29032	0.014904	-0.032657	0.10717	0.446052	NS	-0.02578	0.0543434	0.671777	NS	0.169187	0.0832186	0.979673	NS	0.043254	0.125388	0.553591	NS	0.008747	0.131821	0.0960753	NS
10	41	YRDETAVQDYHGHKICDPYAWLEDPDSEQTKA	14.1327	5.81568	0.0115678	6.37491	0.0925645	7.1688	0.212221	9.20062	0.073661	11.2206	0.0693556	5.85112	0.002267	6.35849	0.008714	6.74325	0.066583	9.06883	0.103135	11.0995	0.088959	-0.035442	0.0138348	0.993518	NS	0.016422	0.101278	0.225083	NS	0.425547	0.278804	0.970452	NS	0.131788	0.176796	0.853941	NS	0.121185	0.158315	0.863726	NS
15	31	AVQDYHGHKICDPYAWL	5.70834	1.40037	0.0421122	1.49733	0.0336082	1.72129	0.0550188	2.69124	0.0435017	3.9096	0.0376019	1.40265	0.021902	1.49878	0.006407	1.62316	0.001956	2.66379	0.036197	3.83001	0.011447	-0.002275	0.0640142	0.0621709	NS	-0.001444	0.0400152	0.0547657	NS	0.098132	0.0569748	0.963331	NS	0.027451	0.0796987	0.5519	NS	0.079591	0.0490489	0.975267	NS
16	30	VQDYHGHKICDPYAW	4.15311	1.2867	0.0402132	1.39136	0.0343782	1.51833	0.0584338	2.17994	0.0354752	3.20275	0.123386	1.29945	0.004669	1.35367	0.006829	1.4879	0.00419	2.14408	0.020075	3.17784	0.006533	-0.012754	0.0448822	0.385703	NS	0.037684	0.0412072	0.86395	NS	0.030431	0.0626238	0.580854	NS	0.035859	0.0555502	0.79775	NS	0.024907	0.129919	0.255416	NS
18	31	DYHGHKICDPYAWL	4.60111	1.05809	0.0187074	1.13803	0.021604	1.32308	0.0488242	1.97229	0.045881	2.81113	0.0571689	1.05968	0.004986	1.14534	0.018388	1.25905	0.009844	1.9083	0.00228	2.72744	0.029873	-0.001583	0.0236934	0.105774	NS	-0.007313	0.039992	0.321641	NS	0.064033	0.0586682	0.910068	NS	0.063981	0.048161	0.926633	NS	0.083684	0.0870419	0.912072	NS
30	41	WLEDPDSEQTKA	4.80942	1.86967	0.0284579	1.97749	0.0262873	2.29055	0.0915194	3.22881	0.0392341	4.07232	0.0468966	1.85025	0.004556	1.9297	0.010892	2.14798	0.016168	3.1208	0.028544	3.96619	0.019837	0.019412	0.0330139	0.691829	NS	0.047789	0.0371793	0.956276	NS	0.142566	0.107687	0.943432	NS	0.108001	0.0677781	0.981783	NS	0.106135	0.0667336	0.977448	NS
31	41	LEDPDSEQTKA	4.80961	1.88005	0.0199808	2.02399	0.0102693	2.38122	0.0784194	3.42733	0.0544639	4.2567	0.096853	1.8763	0.002564	1.98764	0.002449	2.22945	0.012131	3.29775	0.047359	4.20662	0.012943	0.003754	0.0225448	0.236965	NS	0.03635	0.0127183	0.99603	NS	0.151772	0.0905504	0.970423	NS	0.129574	0.101823	0.964111	NS	0.050082	0.109796	0.575162	NS
42	54	FVEAQNKITVPFL	7.01971	0.903037	0.0657965	0.831717	0.00460125	0.663908	0.118716	0.708865	0.191262	0.745649	0.0328978	0.870149	0.020176	0.805044	0.000522	0.531	0.005981	0.651548	0.051203	0.737377	0.014203	0.032888	0.0859725	0.545644	NS	0.026673	0.00512325	0.999433	NS	0.132908	0.124697	0.875142	NS	0.057317	0.242465	0.357573	NS	0.008272	0.0471008	0.290297	NS
43	54	VEAQNKITVPFL	6.38772	0.597996	0.0298384	0.599471	0.0284779	0.54254	0.0288767	0.561486	0.107932	0.603843	0.0718367	0.629465	0.019933	0.643882	0.009452	0.441873	0.036861	0.528237	0.030802	0.633432	0.011095	-0.031469	0.0497714	0.796605	NS	-0.044411	0.0379299	0.9376	NS	0.100667	0.0657377	0.97959	NS	0.033249	0.138734	0.365068	NS	-0.029589	0.0829317	0.480336	NS
55	62	EQCPIRGL	3.05428	1.87587	0.0324845	2.25219	0.0158136	2.92155	0.188145	3.07753	0.013922	3.10154	0.0476487	1.84163	0.000313	2.14856	0.018308	2.62055	0.00553	3.07084	0.042076	3.10379	0.009893	0.034243	0.0327975	0.85807	NS	0.10363	0.0341216	0.998239	NS	0.301003	0.193675	0.94966	NS	0.006688	0.055998	0.19329	NS	-0.002245	0.0575417	0.0598474	NS
55	67	EQCPIRGLYKERM	6.29037	2.30172	0.00585016	2.72776	0.0814109	3.22006	0.1256	3.82278	0.155362	4.80339	0.170589	2.23723	0.008288	2.57036	0.001206	2.99544	0.005903	3.39523	0.019035	3.8294	0.022883	0.064487	0.0141382	0.999613	NS	0.157392	0.0826169	0.971384	NS	0.224622	0.131503	0.963573	NS	0.427545	0.174397	0.990903	S	0.973984	0.193472	0.999393	S
55	70	EQCPIRGLYKERMTEL	8.03525	2.81853	0.050335	3.17873	0.121129	3.54436	0.237177	4.2297	0.400361	5.59099	0.332117	2.77618	0.018087	2.99261	0.023469	3.12483	0.010511	3.60904	0.022641	3.93765	0.016928	0.042343	0.068422	0.757794	NS	0.186122	0.144598	0.940755	NS	0.419534	0.247688	0.96237	NS	0.620655	0.423002	0.944818	NS	1.65334	0.349045	0.999	S
58	70	PIRGLYKERMTEL	6.76592	1.67056	0.0434396	1.95162	0.133644	2.29269	0.190581	2.98344	0.306746	4.38591	0.381461	1.60055	0.003344	1.78259	0.008469	1.97721	0.014083	2.40687	9.18775e-05	2.74082	0.006248	0.070007	0.0467836	0.950341	NS	0.169034	0.142113	0.905923	NS	0.315476	0.204664	0.95404	NS	0.57657	0.306838	0.968791	NS	1.64509	0.387709	0.998282	S
63	70	YKERMTEL	3.35496	0.48922	0.029906	0.486972	0.0103497	0.463914	0.0672811	0.884932	0.237092	1.71256	0.207652	0.441883	0.020566	0.439762	0.026016	0.329207	0.000146	0.456429	0.018795	0.671373	0.001019	0.047337	0.050472	0.913223	NS	0.04721	0.0363657	0.956776	NS	0.134707	0.0674271	0.974366	NS	0.428503	0.255887	0.964494	NS	1.04119	0.208671	0.999032	S
71	78	YDYPKYSC	3.58692	1.53445	0.0103814	1.75948	0.0760151	2.06554	0.178176	3.10859	0.220802	3.53999	0.0309096	1.56732	0.015182	1.63808	0.008627	1.69698	0.000123	2.1308	0.025241	2.24359	0.02116	-0.032875	0.0255634	0.963637	NS	0.121401	0.0846421	0.948549	NS	0.368557	0.178299	0.976889	S	0.97779	0.246043	0.998408	S	1.29639	0.0520696	1	S
71	80	YDYPKYSCHF	3.49653	1.29284	0.0135204	1.53847	0.0834083	1.77413	0.176035	2.76465	0.236852	3.16768	0.0466443	1.29992	0.008233	1.41384	0.011472	1.44004	0.009229	1.82709	0.01722	1.9577	0.004809	-0.007083	0.0217534	0.518395	NS	0.124631	0.0948803	0.937623	NS	0.334091	0.185264	0.969576	NS	0.937561	0.254072	0.997607	S	1.20998	0.0514533	0.999999	S
71	89	YDYPKYSCHFKKGKRYFYF	6.38786	1.94499	0.0725818	2.08609	0.0968938	2.15333	0.245967	2.93612	0.288931	3.89886	0.091974	1.88557	0.021591	1.93118	0.0273	1.69371	0.013382	2.12758	0.051224	2.89188	0.01822	0.059416	0.0941728	0.75428	NS	0.154913	0.124194	0.943927	NS	0.459624	0.259349	0.968079	NS	0.80854	0.340155	0.991176	S	1.00698	0.110194	0.999951	S
90	97	YNTGLQNQ	4.10548	3.54178	0.3499	3.88901	0.220543	4.12316	0.173124	4.12722	0.122735	4.1211	0.16592	1.7075	0.002114	1.78238	0.00432	1.97681	0.009797	2.61349	0.017565	3.19883	0.029198	1.83428	0.352014	0.999184	S	2.10663	0.224863	0.999922	S	2.14635	0.182921	0.999972	S	1.51373	0.1403	0.99997	S	0.922266	0.195118	0.99931	S
90	100	YNTGLQNQRVL	6.50732	4.35864	0.310998	4.73236	0.182931	5.08496	0.250478	5.03658	0.138463	5.05059	0.179323	2.55964	0.012309	2.64174	0.003708	2.81651	0.011119	3.40855	0.021234	3.99825	0.01072	1.799	0.323307	0.99944	S	2.09062	0.186639	0.999962	S	2.26844	0.261597	0.999903	S	1.62803	0.159697	0.999964	S	1.05234	0.190043	0.999469	S
90	101	YNTGLQNQRVLY	7.3251	4.46639	0.295944	4.82204	0.192563	5.07675	0.108665	5.05558	0.0986209	5.08373	0.122281	2.73599	0.010804	2.81662	0.00178	3.0042	0.084283	3.52019	0.000267	4.05061	0.014719	1.7304	0.306748	0.999463	S	2.00542	0.194343	0.999944	S	2.07254	0.192948	0.999987	S	1.53539	0.0988879	0.999989	S	1.03313	0.137	0.999869	S
90	104	YNTGLQNQRVLYVQD	9.49774	5.93325	0.305293	6.31223	0.321207	6.45717	0.361028	6.40937	0.14669	6.29054	0.024826	4.27232	0.011059	4.2714	0.002481	4.07004	0.011437	4.84181	0.026889	5.21065	0.004418	1.66092	0.316352	0.999291	S	2.04082	0.323688	0.999612	S	2.38713	0.372465	0.999668	S	1.56756	0.173579	0.999946	S	1.07988	0.029244	1	S
98	104	RVLYVQD	3.54786	0.735437	0.00167471	0.731911	0.0436243	0.666483	0.0541895	0.620449	0.0418288	0.603273	0.0364589	0.708763	0.002653	0.694989	0.002059	0.62178	0.00349	0.640383	0.008604	0.628394	0.003917	0.026674	0.00432771	0.999876	NS	0.036922	0.0456833	0.78304	NS	0.044703	0.0576795	0.772954	NS	-0.019934	0.0504328	0.535857	NS	-0.025121	0.0403759	0.698952	NS
101	112	YVQDSLEGEARV	5.79982	4.25692	0.0644069	4.84383	0.0607841	4.76638	0.0509188	4.7076	0.144456	4.69376	0.136818	4.23612	0.016256	4.78822	0.041865	4.7658	0.012824	4.72922	0.002881	4.75946	0.027936	0.020798	0.0806629	0.383589	NS	0.055617	0.102649	0.738157	NS	0.000576	0.0637428	0.0142488	NS	-0.021619	0.147337	0.191701	NS	-0.065696	0.164754	0.539116	NS
105	112	SLEGEARV	3.92565	2.96696	0.0340821	3.30923	0.0321883	3.29523	0.0895726	3.23638	0.0423437	3.31087	0.0523312	2.94013	0.01101	3.3039	0.016515	3.26364	0.007811	3.24521	0.03823	3.31014	0.007958	0.026836	0.0450921	0.735854	NS	0.005333	0.0487033	0.188936	NS	0.031589	0.0973836	0.424297	NS	-0.008826	0.0805737	0.198024	NS	0.000727	0.0602892	0.0178394	NS
110	119	ARVFLDPNIL	4.75085	1.07158	0.0389565	1.40809	0.0541728	1.72924	0.155618	2.78384	0.099773	3.3384	0.0643257	1.05892	0.010423	1.32975	0.01616	1.39759	0.011124	2.15252	0.011328	2.80996	0.015398	0.012668	0.0493795	0.384716	NS	0.07834	0.0703328	0.925662	NS	0.33165	0.166742	0.978832	NS	0.631319	0.111101	0.999596	S	0.528447	0.0797237	0.999842	S
111	119	RVFLDPNIL	3.89923	0.544692	0.0120844	0.652577	0.0573291	0.849746	0.145219	1.93301	0.100598	2.46685	0.0738692	0.521906	0.000124	0.528755	0.012297	0.577168	0.006688	1.33768	0.011072	1.96582	0.003927	0.022786	0.0122084	0.969087	NS	0.123822	0.0696261	0.978377	NS	0.272578	0.151907	0.968554	NS	0.595329	0.11167	0.999477	S	0.50103	0.0777962	0.999698	S
113	119	FLDPNIL	2.32824	0.338949	0.0113448	0.397364	0.029104	0.678533	0.191709	1.68272	0.0896285	2.20356	0.0478356	0.310384	0.008295	0.327691	0.017756	0.386157	0.000636	1.08825	0.007732	1.73754	0.00219	0.028565	0.0196398	0.97556	NS	0.069673	0.04686	0.97598	NS	0.292376	0.192345	0.942513	NS	0.59447	0.0973605	0.999667	S	0.466027	0.0500256	0.999927	S
120	127	SDDGTVAL	3.49459	1.10215	0.172576	1.46532	0.0120615	1.96563	0.11272	2.9856	0.0113151	3.37645	0.197881	0.572875	0.005528	0.904586	0.009461	1.39514	0.004605	2.23031	0.12756	2.69825	0.003491	0.529272	0.178104	0.993951	S	0.560739	0.0215225	1	S	0.57049	0.117325	0.999063	S	0.755297	0.138875	0.999483	S	0.678205	0.201372	0.995961	S
120	129	SDDGTVALRG	5.25099	2.25854	0.20615	2.67579	0.0709713	3.14482	0.160931	4.63773	0.120574	5.26283	0.240501	1.70737	0.012797	2.04075	0.001506	2.45874	0.019562	3.55203	0.059834	4.53141	0.006177	0.551171	0.218947	0.990134	S	0.635047	0.0724773	0.999899	S	0.686078	0.180493	0.998156	S	1.0857	0.180408	0.999848	S	0.731419	0.246678	0.99377	S
120	131	SDDGTVALRGYA	6.78262	2.90518	0.149311	3.62121	0.183637	4.17181	0.176399	5.82699	0.169349	6.34309	0.201142	2.47659	0.009478	2.9837	0.0163	3.40503	0.035679	4.68933	0.015303	5.56184	0.02161	0.42859	0.158789	0.992304	S	0.637507	0.199937	0.996092	S	0.766777	0.212078	0.998203	S	1.13766	0.184652	0.999683	S	0.781251	0.222752	0.997402	S
128	138	RGYAFSEDGEY	5.73249	2.49389	0.0369626	2.83083	0.109932	2.99633	0.166242	3.30965	0.036163	3.50274	0.12769	2.49652	0.004162	2.80565	0.016062	2.83261	0.026877	3.29813	0.040188	3.4948	0.035457	-0.002623	0.0411246	0.0913218	NS	0.025187	0.125994	0.285408	NS	0.163726	0.193119	0.832527	NS	0.011526	0.076351	0.269352	NS	0.00794	0.163147	0.0776574	NS
132	138	FSEDGEY	2.47111	0.916609	0.0344949	1.06818	0.0207938	1.12078	0.0509709	1.38738	0.0386038	1.68558	0.065454	0.897016	0.004967	1.03746	0.005622	1.04469	0.004714	1.388	0.013729	1.6798	0.002856	0.019593	0.0394619	0.614684	NS	0.030722	0.0264158	0.931078	NS	0.076087	0.0556849	0.938318	NS	-0.000619	0.0523328	0.0196227	NS	0.005777	0.06831	0.113991	NS
139	149	FAYGLSASGSD	6.25836	3.57081	0.209489	3.65524	0.114237	3.51376	0.0541873	3.49351	0.117368	4.05051	0.0471164	1.43237	0.008735	1.73209	0.005975	1.84318	0.010898	2.71673	0.014124	3.29596	0.011029	2.13843	0.218224	0.99994	S	1.92315	0.120212	0.999992	S	1.67058	0.0650853	0.999999	S	0.776787	0.131492	0.99966	S	0.754556	0.0581454	0.999989	S
156	168	MKVDGAKELPDVL	5.35925	1.82342	0.0415165	2.18463	0.0203014	2.71804	0.118415	3.67396	0.0164521	3.87364	0.0591493	1.82246	0.008685	2.15306	0.017328	2.57459	0.0003	3.63971	0.04033	3.86628	0.018168	0.000961	0.0502015	0.0294228	NS	0.031578	0.0376294	0.890208	NS	0.143446	0.118715	0.896133	NS	0.03425	0.0567821	0.755136	NS	0.007352	0.0773173	0.153001	NS
156	169	MKVDGAKELPDVLE	5.75797	1.90509	0.0247362	2.24962	0.0468465	2.73558	0.110368	3.65582	0.0317438	3.91114	0.0447445	1.87164	0.001372	2.16737	0.002866	2.55773	0.004255	3.7262	0.041058	3.97421	0.016918	0.033445	0.0261082	0.92047	NS	0.082256	0.0497125	0.961431	NS	0.177854	0.114623	0.950641	NS	-0.070381	0.0728018	0.92139	NS	-0.063075	0.0616625	0.91557	NS
169	176	ERVKFSCM	3.77964	1.69292	0.218913	2.18082	0.157335	2.42065	0.045797	2.52869	0.0513903	2.80855	0.0445156	1.19615	0.00654	1.38742	0.020881	1.64468	0.007944	2.05849	0.00033	2.4067	0.005391	0.496771	0.225453	0.982879	S	0.793395	0.178216	0.999021	S	0.77597	0.053741	0.999991	S	0.470193	0.0517203	0.999907	S	0.401852	0.0499066	0.999899	S
176	186	MAWTHDGKGMF	3.40249	0.618101	0.0293208	0.786387	0.0484767	1.16955	0.0395871	1.63606	0.0310126	1.66355	0.0589314	0.620637	0.015739	0.751684	0.021221	1.1082	0.014358	1.63621	0.02078	1.6802	0.017695	-0.002536	0.0450598	0.0986374	NS	0.034703	0.0696977	0.680545	NS	0.061356	0.0539451	0.934896	NS	-0.000154	0.0517926	0.00535884	NS	-0.016644	0.0766264	0.336194	NS
177	186	AWTHDGKGMF	2.71355	0.572602	0.0429794	0.646724	0.0297084	0.827057	0.0863455	0.971054	0.0429963	0.994725	0.0336698	0.578504	0.021598	0.631322	0.019655	0.741862	0.018498	0.955348	0.018928	1.00034	0.022736	-0.005902	0.0645774	0.15791	NS	0.015402	0.0493634	0.504446	NS	0.085195	0.104843	0.82997	NS	0.015706	0.0619243	0.406412	NS	-0.005618	0.0564058	0.177518	NS
187	206	YNSYPQQDGKSDGTETSTNL	9.24586	8.61382	0.369179	8.85828	0.555848	8.97682	0.144589	9.1442	0.0730031	9.29193	0.246583	6.42121	0.036345	7.53534	0.019343	8.24661	0.048041	8.86823	0.139209	9.32012	0.034839	2.19261	0.405524	0.999487	S	1.32294	0.575191	0.985386	S	0.730212	0.19263	0.99885	S	0.275979	0.212212	0.961634	NS	-0.028195	0.281422	0.145909	NS
207	221	HQKLYYHVLGTDQSE	6.74709	1.74871	0.0322153	1.8706	0.00755515	1.89035	0.0827264	2.33924	0.0479759	3.00441	0.0608153	1.71009	0.008295	1.8212	0.009541	1.82882	0.003194	2.2337	0.039282	2.92359	0.013055	0.038621	0.0405103	0.885314	NS	0.049398	0.0170961	0.997843	NS	0.061526	0.0859204	0.732547	NS	0.105538	0.0872579	0.957949	NS	0.080819	0.0738703	0.912403	NS
207	224	HQKLYYHVLGTDQSEDIL	8.25867	2.56114	0.0368132	2.84546	0.0185468	3.08434	0.155292	3.47938	0.168034	3.99564	0.0116475	2.56491	0.003964	2.81193	0.001979	2.8095	0.005263	3.31352	5.82645e-05	3.89151	0.010005	-0.00377	0.0407772	0.131418	NS	0.033529	0.0205258	0.96425	NS	0.274839	0.160555	0.962476	NS	0.165859	0.168092	0.837489	NS	0.104132	0.0216525	0.9997	NS
211	224	YYHVLGTDQSEDIL	5.80801	1.87155	0.0506626	2.17438	0.00990266	2.40942	0.0906358	2.80665	0.0780342	3.34633	0.0288474	1.85634	0.014958	2.14814	0.038235	2.26991	0.000786	2.74079	0.003511	3.31933	0.006525	0.015211	0.0656206	0.355864	NS	0.026243	0.0481377	0.686087	NS	0.139512	0.0914218	0.94396	NS	0.065862	0.0815452	0.782033	NS	0.026997	0.0353724	0.810968	NS
213	224	HVLGTDQSEDIL	4.85765	1.80493	0.0470122	2.08883	0.026338	2.29823	0.0542045	2.72476	0.0505113	3.24651	0.0284251	1.77883	0.01336	2.05906	0.011644	2.1682	0.012325	2.61719	0.012271	3.20054	0.022104	0.026103	0.0603722	0.592715	NS	0.029772	0.037982	0.852168	NS	0.13003	0.0665295	0.984544	NS	0.107567	0.0627823	0.97692	NS	0.045966	0.0505291	0.908481	NS
225	237	CAEFPDEPKWMGG	4.83537	1.55404	0.0963709	1.93182	0.060719	2.10191	0.149046	2.57374	0.190507	3.28864	0.089323	1.47585	0.024117	1.84245	0.01269	1.89366	0.009854	2.24773	0.020693	2.46203	0.000571	0.078197	0.120488	0.755542	NS	0.089372	0.073409	0.93291	NS	0.208246	0.1589	0.926822	NS	0.326013	0.2112	0.957893	NS	0.826603	0.089894	0.999911	S
225	239	CAEFPDEPKWMGGAE	5.27599	1.51231	0.0560486	1.89301	0.104063	2.04581	0.148327	2.57826	0.202764	3.30822	0.119898	1.46776	0.000797	1.78079	0.008682	1.81903	0.007592	2.15258	0.01363	2.32935	0.023661	0.044556	0.0568456	0.759379	NS	0.112216	0.112745	0.863803	NS	0.226775	0.155919	0.942699	NS	0.425687	0.216394	0.977803	NS	0.978873	0.143559	0.999843	S
225	240	CAEFPDEPKWMGGAEL	5.81241	1.73147	0.137187	2.06374	0.0141399	2.08767	0.215151	2.60555	0.259475	3.65486	0.140792	1.66255	0.004612	1.93359	0.005525	1.80627	0.014623	2.23492	0.014318	2.76893	0.007963	0.068915	0.141799	0.566409	NS	0.130146	0.0196649	0.99988	NS	0.281397	0.229774	0.913333	NS	0.370635	0.273793	0.931076	NS	0.885932	0.148755	0.999595	S
226	240	AEFPDEPKWMGGAEL	5.51817	1.4689	0.0863484	1.76954	0.0210495	1.83376	0.134999	2.20959	0.224686	3.34214	0.122152	1.41407	0.002865	1.66921	0.002308	1.63354	0.008336	1.81882	0.008356	2.40125	0.01233	0.05483	0.0892134	0.666615	NS	0.100321	0.0233575	0.998798	NS	0.200214	0.143335	0.937619	NS	0.390763	0.233042	0.960458	NS	0.940885	0.134482	0.999814	S
229	240	PDEPKWMGGAEL	4.60986	0.597616	0.0280948	0.739886	0.0541206	0.770523	0.0522704	1.20228	0.203302	2.29387	0.125292	0.506116	0.009428	0.591331	0.00731	0.643582	0.004521	0.805317	0.000662	1.35421	0.003727	0.0915	0.0375228	0.994106	NS	0.148555	0.0614306	0.990771	NS	0.126941	0.0567914	0.986201	NS	0.396959	0.203964	0.972264	NS	0.939653	0.129019	0.999797	S
238	248	AELSDDGRYVL	5.22534	0.937753	0.0765479	0.889667	0.0743591	0.780657	0.041753	1.03066	0.0886836	2.10904	0.0715904	0.908385	0.001277	0.908435	0.004311	0.698597	0.000552	1.03343	0.009473	2.03452	0.000454	0.029368	0.0778249	0.457233	NS	-0.018768	0.0786701	0.314953	NS	0.08206	0.042305	0.972818	NS	-0.002762	0.0981566	0.0402049	NS	0.074526	0.0720444	0.854278	NS
241	249	SDDGRYVLL	4.08036	0.650427	0.0488943	0.616777	0.0343997	0.49424	0.0915325	0.579736	0.146352	0.961311	0.0151324	0.684644	0.0243	0.642028	0.021974	0.402777	0.010015	0.535973	0.02238	0.949175	0.016688	-0.034217	0.0731943	0.661238	NS	-0.025251	0.0563737	0.655694	NS	0.091463	0.101548	0.839538	NS	0.043763	0.168732	0.364363	NS	0.012136	0.0318204	0.596408	NS
249	256	LSIREGCD	3.4652	1.24638	0.107648	1.52534	0.118527	1.70021	0.120378	2.01279	0.0274763	2.14293	0.16232	0.406732	0.00265	0.390403	0.009569	0.457486	0.00174	1.07692	0.02275	1.95014	0.00624	0.839648	0.110298	0.999826	S	1.13494	0.128096	0.999922	S	1.24272	0.122118	0.999942	S	0.935877	0.0502263	0.999999	S	0.192784	0.16856	0.891006	NS
249	261	LSIREGCDPVNRL	5.83901	1.3667	0.172509	1.50194	0.140485	1.48762	0.209819	1.84132	0.182968	1.99484	0.0688707	0.703121	0.002103	0.642871	0.00038	0.477759	0.003245	0.968376	0.002979	1.69226	0.003847	0.663577	0.174612	0.997363	S	0.859068	0.140865	0.99955	S	1.00986	0.213064	0.998868	S	0.872939	0.185947	0.998829	S	0.302584	0.0727177	0.99839	S
250	261	SIREGCDPVNRL	5.04638	1.30875	0.145376	1.45334	0.16989	1.43597	0.220387	1.74513	0.0939232	1.93167	0.0590497	0.634337	0.013174	0.580929	0.019429	0.424119	0.010117	0.943892	0.003562	1.63272	0.017989	0.674417	0.15855	0.998678	S	0.87241	0.189319	0.999095	S	1.01185	0.230504	0.99864	S	0.801233	0.0974852	0.999878	S	0.298949	0.0770387	0.998895	S
267	277	QQESSGIAGIL	5.46322	3.8544	0.0352895	4.46939	0.0599954	4.92049	0.0566431	5.39055	0.0550946	5.50773	0.13251	3.91942	0.023589	4.41524	0.026056	4.95768	0.012911	5.4668	0.066223	5.57711	0.0053	-0.065019	0.0588785	0.943201	NS	0.054152	0.0860514	0.775112	NS	-0.037192	0.0695541	0.670321	NS	-0.076251	0.121318	0.799981	NS	-0.069372	0.13781	0.583844	NS
267	279	QQESSGIAGILKW	6.85142	3.74008	0.0376685	4.43497	0.0710441	5.20505	0.00386621	6.41733	0.0806144	6.8784	0.145849	3.73418	0.003036	4.42227	0.024313	5.26152	0.016201	6.51088	0.079631	6.91837	0.01307	0.0059	0.0407045	0.199779	NS	0.012695	0.0953571	0.215785	NS	-0.056475	0.0200672	0.995801	NS	-0.093548	0.160245	0.77404	NS	-0.039966	0.158919	0.338954	NS
283	291	IDNFEGEYD	3.13456	1.30758	0.114099	1.41487	0.12702	1.54973	0.0804738	2.04119	0.0989145	2.2656	0.0133234	1.21221	0.002867	1.22157	0.01629	1.30594	0.013952	1.99888	0.034521	2.13646	0.003681	0.095366	0.116966	0.778611	NS	0.193297	0.14331	0.940854	NS	0.243792	0.0944258	0.993348	S	0.042312	0.133435	0.477236	NS	0.129135	0.0170044	0.999915	NS
292	300	YVTNEGTVF	4.48911	1.54378	0.0427903	1.58912	0.0143716	1.69288	0.0471441	1.84255	0.0454868	2.05907	0.0668963	1.512	0.004787	1.58751	0.013848	1.66271	0.00384	1.87421	0.019285	2.09881	0.003109	0.031784	0.0475773	0.729806	NS	0.001613	0.0282196	0.104563	NS	0.030169	0.0509841	0.668746	NS	-0.031668	0.0647718	0.670846	NS	-0.039744	0.0700053	0.637921	NS
292	301	YVTNEGTVFT	5.21696	1.76669	0.057355	1.79323	0.0444681	1.8326	0.0224833	1.9933	0.0399719	2.21424	0.0894485	1.72318	0.007211	1.76114	0.004658	1.79327	0.001688	1.99789	0.006439	2.25656	0.001343	0.043511	0.064566	0.737701	NS	0.032093	0.0491261	0.718326	NS	0.039325	0.0241713	0.960874	NS	-0.004594	0.0464109	0.146225	NS	-0.04232	0.0907915	0.541417	NS
301	311	TFKTNRQSPNY	4.70961	1.10547	0.0535548	1.18356	0.030195	1.39204	0.147754	2.24621	0.0335863	2.61785	0.144754	1.07162	0.004808	1.10133	0.014138	1.11697	0.001085	1.92672	0.018145	2.43631	0.006662	0.033845	0.0583628	0.663108	NS	0.082232	0.044333	0.98707	NS	0.275069	0.148839	0.967855	NS	0.319489	0.0517313	0.999868	S	0.181538	0.151416	0.904179	NS
312	318	RVINIDF	3.23486	0.246415	0.0434125	0.285211	0.0400094	0.356346	0.0330282	0.592625	0.0175411	0.568265	0.0275636	0.247009	0.011142	0.240128	0.001072	0.336469	0.005531	0.603435	0.0009	0.610893	0.000507	-0.000594	0.0545545	0.0172144	NS	0.045083	0.0410814	0.877183	NS	0.019877	0.0385592	0.63798	NS	-0.01081	0.0184411	0.653509	NS	-0.042628	0.0280706	0.944669	NS
312	326	RVINIDFRDPEESKW	6.95123	1.6773	0.0734926	1.8369	0.0759493	1.95835	0.132564	3.52402	0.032923	4.75235	0.213661	1.64159	0.001537	1.79195	0.029431	1.82881	0.010258	3.52232	0.038163	4.78833	0.023354	0.03571	0.0750296	0.552524	NS	0.044951	0.10538	0.60673	NS	0.129534	0.142822	0.833202	NS	0.001699	0.071086	0.0437584	NS	-0.035981	0.237015	0.213739	NS
312	338	RVINIDFRDPEESKWKVLVPEHEKDVL	11.1726	2.88333	0.183761	3.07659	0.0785616	3.04246	0.258481	4.16847	0.151666	5.31067	0.196303	2.70506	0.007977	2.91235	0.006269	2.82323	0.010984	4.13661	0.069558	5.2971	0.013357	0.178273	0.191738	0.831497	NS	0.164245	0.0848306	0.977436	NS	0.219229	0.269465	0.783908	NS	0.031859	0.221224	0.24254	NS	0.013573	0.20966	0.0893468	NS
312	339	RVINIDFRDPEESKWKVLVPEHEKDVLE	11.8642	3.08374	0.159378	3.24937	0.167852	3.15653	0.243807	4.3051	0.0992539	5.40731	0.246303	2.91997	0.01322	3.06586	0.010693	2.92816	0.012453	4.25589	0.077532	5.42874	0.018789	0.163763	0.172598	0.849197	NS	0.183511	0.178545	0.868219	NS	0.228369	0.25626	0.819509	NS	0.049211	0.176786	0.464327	NS	-0.021436	0.265092	0.112202	NS
318	338	FRDPEESKWKVLVPEHEKDVL	7.63693	2.47463	0.0581069	2.73851	0.030805	2.79188	0.13896	3.35791	0.0074927	4.27722	0.122376	2.4014	0.013374	2.65103	0.001177	2.68456	0.033726	3.34693	0.10229	4.32757	0.001998	0.073236	0.0714809	0.899498	NS	0.087484	0.031982	0.992044	NS	0.107318	0.172686	0.736523	NS	0.010974	0.109783	0.138007	NS	-0.05035	0.124374	0.484507	NS
318	339	FRDPEESKWKVLVPEHEKDVLE	8.27592	2.54091	0.036252	2.7837	0.0375273	2.84427	0.111586	3.42518	0.0754529	4.31316	0.202849	2.43466	0.016692	2.70723	0.0022	2.73914	0.039336	3.40792	0.090251	4.39414	0.020424	0.106249	0.052944	0.990052	NS	0.076466	0.0397273	0.97562	NS	0.105131	0.150922	0.80137	NS	0.017265	0.165704	0.18813	NS	-0.080984	0.223273	0.470734	NS
319	339	RDPEESKWKVLVPEHEKDVLE	8.03674	2.46338	0.0492754	2.70865	0.0706214	2.79519	0.142017	3.28386	0.0111177	4.12975	0.113523	2.37406	0.001884	2.62325	0.001157	2.70076	0.003677	3.26454	0.070541	4.14579	0.008935	0.089315	0.0511594	0.965057	NS	0.085405	0.0717784	0.895683	NS	0.094433	0.145694	0.686266	NS	0.019323	0.0816587	0.336292	NS	-0.01604	0.122458	0.180744	NS
327	338	KVLVPEHEKDVL	4.1639	1.17269	0.0314976	1.36542	0.0871501	1.38325	0.100519	1.22612	0.102731	1.38345	0.0497018	1.0837	0.01522	1.28848	0.017476	1.37738	0.006141	1.30182	0.022456	1.38809	0.027687	0.088992	0.0467176	0.988365	NS	0.076945	0.104626	0.791848	NS	0.00587	0.10666	0.0755581	NS	-0.075707	0.125187	0.719564	NS	-0.004633	0.0773888	0.105349	NS
327	339	KVLVPEHEKDVLE	4.77614	1.16473	0.0064356	1.40292	0.0243515	1.42922	0.0991162	1.30805	0.0231313	1.3663	0.117448	1.10143	0.008944	1.31787	0.007943	1.3418	0.02946	1.32394	0.026722	1.3586	0.01239	0.063301	0.0153796	0.999427	NS	0.085048	0.0322945	0.995467	NS	0.087414	0.128576	0.783022	NS	-0.015889	0.0498533	0.520334	NS	0.007703	0.129838	0.0845044	NS
352	363	CYLHDVKNILQL	5.8535	0.397519	0.0484377	0.357578	0.0430066	0.265612	0.0529172	0.270813	0.0510697	0.413351	0.0445087	0.371831	0.006429	0.334102	0.020945	0.212445	0.002616	0.246728	0.002704	0.393026	0.008434	0.025688	0.0548667	0.585972	NS	0.023476	0.0639516	0.556803	NS	0.053167	0.0555332	0.842814	NS	0.024085	0.0537737	0.539548	NS	0.020325	0.0529427	0.519514	NS
353	363	YLHDVKNILQL	5.19729	0.368865	0.0167264	0.33874	0.0448444	0.266929	0.0697023	0.309835	0.0609251	0.451155	0.0337065	0.357415	0.010409	0.315478	0.02963	0.229948	0.00512	0.270343	0.008412	0.383072	0.027611	0.01145	0.0271354	0.628948	NS	0.023262	0.0744744	0.504832	NS	0.036981	0.0748223	0.58873	NS	0.039492	0.0693371	0.671602	NS	0.068083	0.0613175	0.946264	NS
364	371	HDLTTGAL	3.50414	1.29663	0.0268968	1.60919	0.0236683	1.70512	0.0551349	2.15754	0.0272864	2.82131	0.0615251	1.27276	0.006969	1.5818	0.011212	1.64863	0.014855	2.15447	0.030977	2.84271	0.001895	0.023868	0.0338658	0.788999	NS	0.027392	0.0348803	0.855716	NS	0.056488	0.0699899	0.838215	NS	0.003071	0.0582634	0.0963059	NS	-0.021402	0.0634201	0.420502	NS
372	380	LKTFPLDVG	4.03338	2.52876	0.0178788	2.79354	0.0651141	3.00474	0.024981	3.37119	0.0438239	3.55224	0.0190578	2.54241	0.017673	2.84538	0.002797	2.98631	0.002439	3.33659	0.014791	3.5385	0.029561	-0.013656	0.0355518	0.599958	NS	-0.051837	0.0679111	0.75962	NS	0.018433	0.02742	0.727706	NS	0.034593	0.0586149	0.735123	NS	0.013739	0.0486188	0.464224	NS
372	394	LKTFPLDVGSIVGYSGQKKDTEI	10.7523	4.6745	0.293856	5.40978	0.311244	5.75676	0.0832936	6.56614	0.191792	7.59454	0.0678253	5.05469	0.040211	5.68191	0.003513	5.7402	0.018353	6.6093	0.017412	7.41754	0.005981	-0.380184	0.334067	0.909407	NS	-0.272125	0.314757	0.795475	NS	0.016569	0.101647	0.246575	NS	-0.04316	0.209204	0.282341	NS	0.176998	0.0738063	0.989198	NS
372	395	LKTFPLDVGSIVGYSGQKKDTEIF	10.5784	4.63421	0.0648323	5.32536	0.0904497	5.33562	0.15693	6.32809	0.108935	6.93472	0.287305	4.56605	0.025754	5.24924	0.000764	5.17402	0.002983	6.29859	0.025383	7.03592	0.035165	0.068162	0.0905863	0.834168	NS	0.076122	0.0912137	0.78132	NS	0.161596	0.159913	0.850877	NS	0.029501	0.134318	0.328496	NS	-0.101199	0.32247	0.422521	NS
373	395	KTFPLDVGSIVGYSGQKKDTEIF	9.94331	4.24283	0.128311	4.86507	0.0968389	5.19903	0.174404	5.95767	0.176605	6.75948	0.278108	4.19068	0.041861	4.89689	0.023845	5.0283	0.000196	6.05081	0.129054	6.88854	0.049463	0.052148	0.170172	0.460001	NS	-0.031821	0.120684	0.390062	NS	0.170724	0.1746	0.834777	NS	-0.09314	0.305659	0.498278	NS	-0.12906	0.327571	0.526987	NS
375	395	FPLDVGSIVGYSGQKKDTEIF	10.6327	4.2824	0.0432961	5.00623	0.0117121	5.32108	0.113557	6.05481	0.0422138	6.80873	0.127398	4.23001	0.033659	4.90615	8.5613e-05	5.19533	0.010292	6.04793	0.075964	6.77859	0.025131	0.052394	0.0769551	0.826689	NS	0.100083	0.0117977	0.999879	NS	0.125747	0.123849	0.871276	NS	0.006881	0.118178	0.102454	NS	0.030141	0.152529	0.291787	NS
381	395	SIVGYSGQKKDTEIF	6.59676	2.51893	0.0247113	2.98335	0.0248487	3.25755	0.0522762	3.57657	0.0628808	4.25152	0.0193881	2.47089	0.022119	2.95923	0.023674	3.18712	0.021447	3.53599	0.037924	4.07411	0.009312	0.048046	0.0468303	0.933889	NS	0.024122	0.0485227	0.709625	NS	0.07043	0.0737232	0.902992	NS	0.040579	0.100805	0.607304	NS	0.177408	0.0287001	0.999861	NS
399	408	TSFLSPGIIY	4.73483	1.72998	0.0299795	2.0297	0.012977	2.15475	0.0174702	2.63952	0.0331917	3.1901	0.0591455	1.8347	0.012677	2.05517	0.023208	2.16838	0.014062	2.72762	0.017263	3.28988	0.007915	-0.104723	0.0426565	0.994918	NS	-0.025462	0.036185	0.827463	NS	-0.013632	0.0315322	0.648186	NS	-0.088104	0.0504547	0.984887	NS	-0.099781	0.0670605	0.955715	NS
399	412	TSFLSPGIIYHCDL	5.82353	1.76633	0.0168744	2.01568	0.0112421	2.08064	0.0218919	2.52852	0.012859	3.2508	0.0637924	1.85645	0.019116	2.0356	0.000349	2.09216	0.007425	2.58997	0.041755	3.34889	0.00602	-0.090123	0.0359904	0.996394	NS	-0.019921	0.0115911	0.962624	NS	-0.011526	0.0293169	0.563484	NS	-0.061456	0.054614	0.928511	NS	-0.098094	0.0698124	0.943114	NS
402	408	LSPGIIY	3.07903	0.764934	0.00111544	0.816343	0.0162767	0.821155	0.0344894	0.868822	0.0220443	1.32954	0.0540132	0.786424	0.004513	0.814123	0.006452	0.795067	0.002713	0.890341	0.002238	1.42685	0.017909	-0.02149	0.00562844	0.99868	NS	0.00222	0.0227287	0.163075	NS	0.026088	0.0372024	0.738438	NS	-0.021519	0.0242823	0.832165	NS	-0.097314	0.0719222	0.958528	NS
402	412	LSPGIIYHCDL	4.15445	0.870687	0.04514	0.90236	0.0324787	0.836349	0.0205732	0.91458	0.0155157	1.54728	0.0508284	0.882773	0.00296	0.89401	0.016304	0.835099	0.004618	0.92324	0.019663	1.63379	0.015432	-0.012086	0.0481	0.332405	NS	0.00835	0.0487827	0.28902	NS	0.00125	0.0251912	0.0768429	NS	-0.00866	0.0351787	0.418462	NS	-0.086501	0.0662604	0.952197	NS
413	421	TKEELEPRV	4.08982	3.42539	0.0677492	3.46934	0.0537703	3.48908	0.00767185	3.39336	0.0592986	3.64306	0.0564621	3.36381	0.006457	3.4256	0.006919	3.44791	0.002157	3.41468	0.046509	3.64124	0.014846	0.061586	0.0742062	0.807905	NS	0.043736	0.0606893	0.765152	NS	0.041163	0.00982885	0.999137	NS	-0.02132	0.105808	0.350206	NS	0.001814	0.0713081	0.0403389	NS
413	422	TKEELEPRVF	4.42434	3.18721	0.0250683	3.19947	0.0872058	3.24638	0.0597465	3.20821	0.00416797	3.48944	0.0653844	3.1631	0.003945	3.20788	0.000179	3.20755	0.010977	3.19093	0.043379	3.49225	0.024383	0.02411	0.0290133	0.824805	NS	-0.008414	0.0873848	0.124613	NS	0.038837	0.0707235	0.669752	NS	0.017279	0.047547	0.470022	NS	-0.002808	0.0897674	0.0522193	NS
422	434	FREVTVKGIDASD	7.19314	5.82013	0.101397	6.40342	0.139806	7.17094	0.132349	7.19831	0.117601	7.26527	0.156029	5.82031	0.0309	6.51603	0.082695	7.19881	0.01317	7.21726	0.102262	7.33527	0.010094	-0.000184	0.132297	0.00225491	NS	-0.112607	0.222501	0.703911	NS	-0.027865	0.145519	0.264941	NS	-0.018953	0.219863	0.156539	NS	-0.069997	0.166123	0.51861	NS
423	434	REVTVKGIDASD	6.9423	5.50331	0.0635935	6.16132	0.106213	6.91271	0.149868	6.9109	0.06025	6.99452	0.133401	5.54143	0.020078	6.20975	0.006015	6.90594	0.005192	6.97472	0.101352	7.02152	0.027019	-0.038115	0.0836715	0.62176	NS	-0.048434	0.112228	0.525527	NS	0.006767	0.15506	0.0585458	NS	-0.063821	0.161602	0.598431	NS	-0.027004	0.16042	0.251577	NS
435	453	YQTVQIFYPSKDGTKIPMF	9.13917	2.72737	0.185116	3.38832	0.27612	3.34542	0.187083	4.17859	0.174013	4.23829	0.178183	2.73487	0.019211	3.33465	0.020699	3.17395	0.018186	4.17849	0.01364	4.26045	0.013566	-0.007506	0.204327	0.0523384	NS	0.053679	0.296819	0.246087	NS	0.171467	0.205269	0.810748	NS	9.9e-05	0.187653	0.000736791	NS	-0.022161	0.191749	0.159568	NS
440	453	IFYPSKDGTKIPMF	5.69456	1.07001	0.0250356	1.52856	0.0137629	1.88302	0.0513898	2.27312	0.15513	2.27849	0.0300222	1.0452	0.005	1.49971	0.016984	1.83189	0.007979	2.27091	0.02372	2.2794	0.003016	0.024811	0.0300356	0.832389	NS	0.028847	0.0307469	0.915738	NS	0.051127	0.0593688	0.836182	NS	0.00221	0.17885	0.0182914	NS	-0.00091	0.0330382	0.0391556	NS
454	470	IVHKKGIKLDGSHPAFL	5.23642	2.62848	0.0123948	2.9838	0.0350577	3.38899	0.151136	3.67272	0.0699908	3.94594	0.131588	2.61607	0.003435	2.97907	0.005847	3.25673	0.01194	3.66853	0.059593	3.9727	0.001516	0.01241	0.0158298	0.829996	NS	0.004733	0.0409047	0.171097	NS	0.132262	0.163076	0.794696	NS	0.004188	0.129584	0.0591066	NS	-0.026765	0.133104	0.257592	NS
470	476	LYGYGGF	3.0537	0.417315	0.0379398	0.424347	0.0125126	0.351124	0.0952804	0.454655	0.059682	1.14913	0.30961	0.408195	0.00648	0.41527	0.004913	0.29736	0.001567	0.319759	0.007481	0.314141	0.01075	0.00912	0.0444198	0.297462	NS	0.009077	0.0174256	0.692883	NS	0.053764	0.0968474	0.616205	NS	0.134896	0.067163	0.982226	NS	0.834992	0.32036	0.99047	S
471	477	YGYGGFN	3.20777	0.805666	0.0604168	0.747423	0.0575034	0.592068	0.0820543	0.763486	0.178865	1.74037	0.433078	0.772281	0.012476	0.697439	0.022309	0.481774	0.001506	0.538271	0.03304	0.497219	0.001626	0.033385	0.0728928	0.598338	NS	0.049984	0.0798124	0.766901	NS	0.110294	0.0835603	0.919551	NS	0.225215	0.211905	0.901424	NS	1.24315	0.434704	0.992358	S
477	489	NISITPNYSVSRL	7.77191	4.59273	0.0686715	5.27006	0.0839959	5.79708	0.0991857	6.49237	0.0635041	7.12401	0.224604	4.43126	0.016863	4.92682	0.012613	5.447	0.000935	6.30511	0.033663	6.41664	0.02438	0.161476	0.0855345	0.983256	NS	0.343237	0.0966089	0.997807	S	0.350084	0.100121	0.996375	S	0.187261	0.0971671	0.989282	NS	0.707366	0.248984	0.994394	S
477	491	NISITPNYSVSRLIF	8.68345	4.64604	0.144802	5.23817	0.144172	5.25599	0.089607	5.95134	0.202997	7.12558	0.441869	4.47595	0.024369	4.89986	0.008901	4.9031	0.055478	5.75911	0.045904	6.05513	0.021325	0.170091	0.169171	0.88472	NS	0.33831	0.153073	0.984609	S	0.352891	0.145085	0.995604	S	0.192226	0.248901	0.815097	NS	1.07044	0.463194	0.986205	S
478	484	ISITPNY	3.08848	1.28856	0.0317154	1.70539	0.0321642	1.98748	0.0225133	2.29152	0.0507575	2.50459	0.065403	1.23938	0.017209	1.59512	0.007231	1.89467	0.015036	2.25431	0.031378	2.28111	0.010999	0.049175	0.0489244	0.922376	NS	0.11027	0.0393952	0.995587	NS	0.092812	0.0375493	0.995967	NS	0.037207	0.0821355	0.659069	NS	0.223478	0.076402	0.995704	NS
485	491	SVSRLIF	3.4756	1.33716	0.00345771	1.35176	0.0191969	1.36727	0.0271129	1.51572	0.0827128	2.46145	0.249325	1.32833	0.002554	1.34204	0.010589	1.3173	0.003235	1.32345	0.014381	1.62149	0.005377	0.00883	0.00601171	0.976368	NS	0.00972	0.0297859	0.514639	NS	0.049974	0.0303479	0.966142	NS	0.192274	0.0970938	0.983417	NS	0.839963	0.254702	0.995698	S
490	499	IFVRHMGGIL	3.41742	0.482745	0.0456179	0.488823	0.0860991	0.35847	0.0586437	0.400467	0.0307982	0.453354	0.031043	0.444807	0.003436	0.413454	0.002526	0.318947	0.003203	0.386874	0.022669	0.52062	0.011016	0.037938	0.0490539	0.775756	NS	0.075369	0.0886251	0.795784	NS	0.039523	0.0618467	0.691451	NS	0.013593	0.0534672	0.428576	NS	-0.067266	0.042059	0.975922	NS
492	499	VRHMGGIL	2.21218	0.333556	0.0253699	0.3241	0.0422343	0.26708	0.0371897	0.342505	0.0251952	0.417847	0.0198706	0.326005	0.006454	0.283802	0.003434	0.226662	0.001158	0.319815	0.000556	0.434762	0.000799	0.007551	0.0318239	0.356418	NS	0.040298	0.0456683	0.825139	NS	0.040418	0.0383477	0.866949	NS	0.02269	0.0257512	0.8061	NS	-0.016915	0.0206696	0.785315	NS
500	513	AVANIRGGGEYGET	7.49026	1.78653	0.0622285	1.86376	0.00234189	1.89352	0.129283	2.02909	0.187091	2.75634	0.346498	1.3328	0.002311	1.49951	0.008223	1.38322	0.01234	1.45789	0.015569	1.61452	0.0182	0.45373	0.0645395	0.999773	S	0.364251	0.0105649	1	S	0.510298	0.141623	0.997564	S	0.571201	0.20266	0.993787	S	1.14182	0.364698	0.995318	S
500	520	AVANIRGGGEYGETWHKGGIL	9.65335	2.60798	0.0509884	2.60767	0.088299	2.53291	0.216436	3.15854	0.308833	4.39036	0.625499	2.23172	0.001049	2.24053	0.008749	1.88071	0.010872	2.5074	0.065807	2.6322	0.008354	0.376261	0.0520374	0.999784	S	0.367147	0.097048	0.997993	S	0.652204	0.227308	0.993541	S	0.651138	0.37464	0.976659	NS	1.75816	0.633853	0.991769	S
500	530	AVANIRGGGEYGETWHKGGILANKQNCFDDF	15.4299	5.6064	0.10263	5.7608	0.10219	6.00114	0.336034	6.88978	0.605184	8.26575	0.63287	5.34386	0.021717	5.49291	0.028707	5.03022	0.018171	6.117	0.001623	6.54411	0.085225	0.262537	0.124347	0.987696	S	0.267891	0.130897	0.988045	S	0.970912	0.354205	0.992495	S	0.772783	0.606807	0.908549	NS	1.72164	0.718095	0.990479	S
514	520	WHKGGIL	1.9858	0.212013	0.0319714	0.197996	0.0222546	0.208115	0.009417	0.295907	0.0596362	0.818398	0.245827	0.215626	0.004668	0.21021	0.006106	0.16222	0.007731	0.190303	0.007272	0.187412	0.008555	-0.003613	0.0366394	0.144136	NS	-0.012214	0.0283606	0.588843	NS	0.045895	0.017148	0.99715	NS	0.105604	0.0669082	0.961769	NS	0.630986	0.254382	0.988693	S
521	527	ANKQNCF	2.93297	0.695635	0.0154363	0.911883	0.0305819	0.968566	0.03497	1.04996	0.036748	1.64078	0.0777666	0.731759	0.000173	0.919063	0.004465	0.922121	0.001986	0.997378	0.00623	1.38913	0.011719	-0.036124	0.0156093	0.984564	NS	-0.00718	0.0350469	0.292023	NS	0.046445	0.036956	0.91676	NS	0.052579	0.042978	0.929048	NS	0.251647	0.0894856	0.994817	S
521	530	ANKQNCFDDF	3.55805	1.01231	0.082578	1.14949	0.0226417	1.14356	0.0772819	1.17019	0.0784715	1.43604	0.0926036	1.04745	0.00222	1.15209	0.016349	0.995014	0.000385	1.06821	0.008725	1.23714	0.015327	-0.035145	0.084798	0.497926	NS	-0.002602	0.0389907	0.12038	NS	0.148548	0.0776669	0.970874	NS	0.101989	0.0871965	0.911117	NS	0.198893	0.107931	0.978612	NS
560	570	VAACANQRPDL	5.21174	0.856195	0.0386572	0.827348	0.0278616	0.664036	0.0645927	0.67854	0.0994714	0.70849	0.0301851	0.77875	0.006258	0.735578	0.004298	0.531246	0.011431	0.590212	0.019203	0.680641	0.017615	0.077445	0.0449152	0.973351	NS	0.09177	0.0321596	0.99513	NS	0.13279	0.0760237	0.975245	NS	0.088328	0.118674	0.794475	NS	0.027849	0.0478001	0.76035	NS
562	570	ACANQRPDL	3.77931	0.748706	0.0510894	0.71678	0.0201716	0.569169	0.0348619	0.564294	0.0625862	0.643995	0.0223929	0.648318	0.003613	0.62203	0.012812	0.421106	0.000987	0.476144	0.025249	0.569185	0.00705	0.100388	0.0547024	0.972594	NS	0.09475	0.0329836	0.997645	NS	0.148063	0.0358489	0.998178	NS	0.08815	0.0878352	0.913545	NS	0.07481	0.0294429	0.994739	NS
563	570	CANQRPDL	3.051	0.653965	0.0569243	0.626117	0.0386076	0.487179	0.0735758	0.48242	0.0600691	0.579402	0.0117784	0.604003	0.008481	0.537777	0.015966	0.356517	0.01077	0.417726	0.001237	0.551285	0.003184	0.049962	0.0654053	0.792886	NS	0.08834	0.0545736	0.978465	NS	0.130662	0.0843458	0.961729	NS	0.064694	0.0613061	0.864388	NS	0.028117	0.0149624	0.983754	NS
573	581	CVIAQVGVM	5.15825	0.473784	0.0558577	0.423113	0.0864165	0.279513	0.0524786	0.358675	0.0278903	1.08489	0.372447	0.395124	0.017955	0.345431	0.012992	0.195639	0.013853	0.219209	0.004998	0.161809	0.033231	0.07866	0.0738127	0.91905	NS	0.077682	0.0994085	0.801523	NS	0.083874	0.0663316	0.944574	NS	0.139466	0.0328883	0.998961	NS	0.923086	0.405678	0.987109	S
573	583	CVIAQVGVMDM	6.04768	0.805113	0.111039	0.741377	0.1138	0.426933	0.0717781	0.572402	0.201127	1.49611	0.375458	0.687639	0.004392	0.596944	0.000624	0.288778	0.010885	0.360794	0.034625	0.373497	0.005438	0.117474	0.115431	0.858934	NS	0.144433	0.114424	0.907166	NS	0.138155	0.0826631	0.969956	NS	0.211608	0.235752	0.85306	NS	1.12261	0.380896	0.993386	S
575	581	IAQVGVM	3.8015	0.3913	0.0352352	0.371427	0.044876	0.225838	0.0516805	0.32857	0.069962	0.984316	0.31556	0.356104	0.00315	0.315261	0.007714	0.172725	0.006323	0.229184	0.020224	0.194939	0.003033	0.035196	0.0383852	0.840059	NS	0.056166	0.05259	0.900518	NS	0.053113	0.0580035	0.848009	NS	0.099386	0.090186	0.922652	NS	0.789377	0.318593	0.987675	S
575	583	IAQVGVMDM	4.76427	0.686162	0.0669813	0.633935	0.0500253	0.417895	0.0759378	0.57232	0.145224	1.54345	0.432381	0.587302	0.024959	0.514751	0.004505	0.267029	0.002998	0.321708	0.032981	0.33579	0.004908	0.09886	0.0919403	0.925279	NS	0.119184	0.0545303	0.985267	NS	0.150866	0.0789358	0.973668	NS	0.250612	0.178205	0.95653	NS	1.20766	0.437289	0.991584	S
576	583	AQVGVMDM	4.28619	0.597214	0.0316606	0.570667	0.0589486	0.395051	0.0918795	0.418858	0.103749	1.29859	0.41322	0.540969	0.025339	0.505791	0.055783	0.27503	0.014386	0.347134	0.040519	0.324871	0.003137	0.056245	0.0569996	0.925832	NS	0.064876	0.114732	0.761587	NS	0.120021	0.106266	0.910917	NS	0.071724	0.144268	0.67282	NS	0.973724	0.416357	0.984918	S
582	594	DMLKFHKYTIGHA	4.90223	2.22612	0.23598	2.55647	0.194782	2.70099	0.203155	2.8148	0.0739453	3.66826	0.208888	0.376722	0.008083	0.362934	0.008028	0.329012	0.002858	0.602532	0.00644	1.02389	0.002405	1.84939	0.244063	0.999829	S	2.19353	0.20281	0.999959	S	2.37198	0.206013	0.999965	S	2.21227	0.0803853	0.999999	S	2.64437	0.211293	0.999974	S
584	594	LKFHKYTIGHA	3.7975	2.30405	0.3059	2.63623	0.192011	2.76351	0.241846	2.81638	0.0115561	3.50894	0.0832041	0.36678	0.015791	0.365311	0.000424	0.36354	0.004502	0.625989	0.015456	1.07844	0.003616	1.93727	0.321691	0.999606	S	2.27092	0.192435	0.999966	S	2.39997	0.246348	0.999933	S	2.19039	0.0270121	1	S	2.4305	0.0868201	0.999999	S
584	602	LKFHKYTIGHAWTTDYGCS	7.12281	4.32759	0.362597	4.95368	0.275632	4.98378	0.157742	5.39671	0.236187	6.42645	0.371724	1.85596	0.016543	2.19105	0.025209	2.2307	0.038872	2.80707	0.027283	3.15404	0.008766	2.47163	0.37914	0.999704	S	2.76263	0.300841	0.999934	S	2.75307	0.196614	0.999992	S	2.58965	0.26347	0.999954	S	3.27241	0.38049	0.999892	S
595	602	WTTDYGCS	3.15821	1.04154	0.023112	1.16091	0.0164576	1.36089	0.0764811	1.7943	0.12875	2.39443	0.197406	0.878349	0.011845	1.1117	0.001262	1.24764	0.004113	1.58807	0.025715	1.76042	0.007363	0.163186	0.034957	0.999595	NS	0.049214	0.0177196	0.993322	NS	0.113249	0.0805941	0.93743	NS	0.206234	0.154465	0.947051	NS	0.634006	0.204769	0.994873	S
611	627	LVKYSPLHNVKLPEADD	6.19048	2.13264	0.0949226	2.62312	0.136525	3.31438	0.137043	3.47083	0.0715529	4.19459	0.0101559	2.16819	0.028158	2.62493	0.050157	3.22028	0.019712	3.45244	0.07363	4.02828	0.026555	-0.035552	0.123081	0.432318	NS	-0.001807	0.186682	0.0161374	NS	0.094096	0.156755	0.6956	NS	0.018397	0.145183	0.228213	NS	0.166311	0.0367109	0.999466	NS
612	626	VKYSPLHNVKLPEAD	6.00205	2.61842	0.0621062	3.15719	0.0249314	3.73197	0.11038	3.94825	0.0557738	4.6441	0.0292215	2.61699	0.015945	3.09507	0.008697	3.62206	0.006249	3.88628	0.025341	4.49295	0.011552	0.001427	0.0780512	0.0289012	NS	0.062124	0.0336284	0.984841	NS	0.109909	0.116629	0.839808	NS	0.061969	0.0811148	0.845359	NS	0.15115	0.0407735	0.998866	NS
612	627	VKYSPLHNVKLPEADD	5.91653	2.69781	0.021403	3.22018	0.0247225	3.79894	0.086412	3.98106	0.0242811	4.67826	0.00481819	2.68608	0.007359	3.17128	0.002164	3.67573	0.009872	3.95282	0.02875	4.52353	0.002434	0.011727	0.028762	0.579787	NS	0.048893	0.0268865	0.973032	NS	0.12321	0.096284	0.929833	NS	0.028242	0.0530311	0.736512	NS	0.154731	0.00725219	0.999999	NS
628	634	IQYPSML	3.05726	0.349246	0.0596202	0.36744	0.0427124	0.420487	0.0602517	0.559403	0.0207643	1.09186	0.0647475	0.345007	0.007237	0.364613	0.009519	0.353569	0.024684	0.575693	0.002572	1.13017	0.016443	0.004239	0.0668572	0.0914043	NS	0.002827	0.0522314	0.0837023	NS	0.066918	0.0849357	0.850332	NS	-0.01629	0.0233363	0.751214	NS	-0.038313	0.0811905	0.623244	NS
635	652	LLTADHDDRVVPLHSLKF	6.19941	1.1301	0.150757	1.33041	0.190719	1.671	0.361808	3.19638	0.725683	4.2788	0.20999	0.624771	0.004637	0.573919	0.006524	0.398315	0.001142	0.621624	0.008751	1.07437	0.006514	0.505328	0.155394	0.995614	S	0.756491	0.197243	0.997644	S	1.27268	0.36295	0.99633	S	2.57476	0.734434	0.996443	S	3.20443	0.216504	0.999988	S
656	671	LQYIVGRSRKQSNPLL	7.27585	2.23237	0.0483939	2.79574	0.0380312	3.2433	0.137326	3.21878	0.0720056	3.36384	0.109366	2.24581	0.026197	2.7545	0.012077	3.05314	0.008308	3.16902	0.060547	3.39115	0.001349	-0.013444	0.0745909	0.306054	NS	0.041238	0.0501082	0.852051	NS	0.190158	0.145634	0.92516	NS	0.049763	0.132553	0.588586	NS	-0.027313	0.110715	0.312344	NS
657	671	QYIVGRSRKQSNPLL	6.80481	2.25134	0.0204262	2.82804	0.0401273	3.3786	0.139473	3.31882	0.0660865	3.50754	0.106962	2.27769	0.00655	2.81975	0.014259	3.19015	0.022498	3.26984	0.067847	3.50914	0.014723	-0.026347	0.0269762	0.8995	NS	0.008288	0.0543863	0.247008	NS	0.188445	0.161971	0.917998	NS	0.048973	0.133934	0.578901	NS	-0.001602	0.121685	0.0192717	NS
658	671	YIVGRSRKQSNPLL	5.6164	1.91655	0.0549315	2.45598	0.00942968	2.96366	0.190442	2.90512	0.050552	3.10327	0.111098	1.93969	0.009774	2.46042	0.006878	2.81285	0.004458	2.8983	0.076877	3.09745	0.002607	-0.023142	0.0647055	0.487768	NS	-0.004442	0.0163077	0.454208	NS	0.150805	0.1949	0.757787	NS	0.006819	0.127429	0.0959461	NS	0.005821	0.113705	0.0679282	NS
672	691	IHVDTKAGHGAGKPTAKVIE	9.38933	7.0882	0.242795	7.82903	0.0988542	8.58063	0.0470344	9.25591	0.177587	9.50203	0.366959	2.64512	0.019353	3.58015	0.014187	4.91333	0.006446	6.4904	0.107367	7.96072	0.014653	4.44308	0.262148	0.999994	S	4.24888	0.113041	1	S	3.66731	0.0534804	1	S	2.76551	0.284954	0.999979	S	1.54131	0.381612	0.998098	S
672	692	IHVDTKAGHGAGKPTAKVIEE	9.86665	7.20726	0.301975	7.91983	0.100109	8.71779	0.0994816	9.6501	0.0721461	9.95407	0.349459	2.75069	0.019461	3.66519	0.002875	4.9758	0.006102	6.55218	0.124505	7.99165	0.010691	4.45657	0.321436	0.999986	S	4.25465	0.102984	1	S	3.74199	0.105584	1	S	3.09791	0.196651	0.999997	S	1.96242	0.36015	0.999373	S
699	706	FIARCLNV	4.32835	0.547071	0.0184797	0.736075	0.0260248	0.953407	0.0224655	1.4828	0.0444509	1.73015	0.0206421	0.511981	1.74081e-05	0.712866	0.01143	0.91988	0.007209	1.49028	0.002608	1.71757	0.001403	0.03509	0.0184971	0.969753	NS	0.023209	0.0374548	0.769812	NS	0.033527	0.0296745	0.930403	NS	-0.00748	0.0470589	0.214456	NS	0.012588	0.0220451	0.648584	NS
700	706	IARCLNV	3.79039	0.570054	0.0444831	0.732415	0.036472	1.00509	0.0597063	1.54615	0.0590964	1.80254	0.011852	0.559992	0.000428	0.717607	0.008211	0.969044	0.005643	1.57383	0.006857	1.81517	0.013934	0.010062	0.0449111	0.284795	NS	0.014808	0.044683	0.469625	NS	0.036049	0.0653493	0.643394	NS	-0.027681	0.0659534	0.534515	NS	-0.012633	0.025786	0.702308	NS
